# Supplementary material for: Lysophosphatidylserine induces necrosis in pressure overloaded male mouse hearts via G protein coupled receptor 34
Source: Nat Commun. 2023 Jul 31;14:4494. doi: 10.1038/s41467-023-40201-4 (PMC10390482; doi:10.1038/s41467-023-40201-4)
Supplement: Supplementary file 3 — Source Data [file 41467_2023_40201_MOESM3_ESM.xlsx]

## Sheet: Note
	Primary data for:
	Lysophosphatidylserine induces necrosis in pressure overloaded male mouse hearts via G protein coupled receptor 34
	Ryuta Sugihara, Manabu Taneike, Tomokazu Murakawa, Takahito Tamai, Hiromichi Ueda, Rika Kitazume-Taneike, Takafumi Oka, Yasuhiro Akazawa, Hiroki Nishida, Kentaro Mine,
	Ayana Hioki, Jumpei Omi, Shigemiki Omiya, Junken Aoki, Kazutaka Ikeda, Kazuhiko Nishida, Makoto Arita, Osamu Yamaguchi, Yasushi Sakata, Kinya Otsu

## Sheet: Fig.1
Fig.1a
			POD; post operative day
	Group	Censored	died POD			Group	Censored	died POD			Group	Censored	died POD			Group	Censored	died POD
	sham-operated Pla2g6+/+	0	28			sham-operated Pla2g6-/-	0	28			TAC-operated Pla2g6+/+	0	5			TAC-operated Pla2g6-/-	0	4
	sham-operated Pla2g6+/+	0	28			sham-operated Pla2g6-/-	0	28			TAC-operated Pla2g6+/+	0	4			TAC-operated Pla2g6-/-	0	9
	sham-operated Pla2g6+/+	0	28			sham-operated Pla2g6-/-	0	28			TAC-operated Pla2g6+/+	1	2			TAC-operated Pla2g6-/-	0	5
	sham-operated Pla2g6+/+	0	28			sham-operated Pla2g6-/-	0	28			TAC-operated Pla2g6+/+	1	3			TAC-operated Pla2g6-/-	0	10
	sham-operated Pla2g6+/+	0	28			sham-operated Pla2g6-/-	0	28			TAC-operated Pla2g6+/+	0	14			TAC-operated Pla2g6-/-	0	8
	sham-operated Pla2g6+/+	0	28			sham-operated Pla2g6-/-	0	28			TAC-operated Pla2g6+/+	0	4			TAC-operated Pla2g6-/-	0	3
	sham-operated Pla2g6+/+	0	28			sham-operated Pla2g6-/-	0	28			TAC-operated Pla2g6+/+	0	7			TAC-operated Pla2g6-/-	0	28
	sham-operated Pla2g6+/+	0	28			sham-operated Pla2g6-/-	0	28			TAC-operated Pla2g6+/+	0	10			TAC-operated Pla2g6-/-	0	28
	sham-operated Pla2g6+/+	0	28			sham-operated Pla2g6-/-	0	28			TAC-operated Pla2g6+/+	0	27			TAC-operated Pla2g6-/-	0	26
	sham-operated Pla2g6+/+	0	28			sham-operated Pla2g6-/-	0	28			TAC-operated Pla2g6+/+	0	20			TAC-operated Pla2g6-/-	0	6
	sham-operated Pla2g6+/+	0	28			sham-operated Pla2g6-/-	0	28			TAC-operated Pla2g6+/+	0	6			TAC-operated Pla2g6-/-	0	2
	sham-operated Pla2g6+/+	0	28			sham-operated Pla2g6-/-	0	28			TAC-operated Pla2g6+/+	0	7			TAC-operated Pla2g6-/-	0	3
	sham-operated Pla2g6+/+	0	28			sham-operated Pla2g6-/-	0	28			TAC-operated Pla2g6+/+	0	25			TAC-operated Pla2g6-/-	0	3
	sham-operated Pla2g6+/+	0	28								TAC-operated Pla2g6+/+	0	6			TAC-operated Pla2g6-/-	0	5
	sham-operated Pla2g6+/+	0	28								TAC-operated Pla2g6+/+	0	6			TAC-operated Pla2g6-/-	0	4
	sham-operated Pla2g6+/+	0	28								TAC-operated Pla2g6+/+	0	2			TAC-operated Pla2g6-/-	0	5
	sham-operated Pla2g6+/+	0	28								TAC-operated Pla2g6+/+	0	3			TAC-operated Pla2g6-/-	1	1
											TAC-operated Pla2g6+/+	0	3			TAC-operated Pla2g6-/-	0	4
											TAC-operated Pla2g6+/+	0	3			TAC-operated Pla2g6-/-	0	28
											TAC-operated Pla2g6+/+	0	4			TAC-operated Pla2g6-/-	0	6
											TAC-operated Pla2g6+/+	0	5			TAC-operated Pla2g6-/-	0	28
											TAC-operated Pla2g6+/+	0	3			TAC-operated Pla2g6-/-	0	28
											TAC-operated Pla2g6+/+	1	1			TAC-operated Pla2g6-/-	0	28
											TAC-operated Pla2g6+/+	0	5			TAC-operated Pla2g6-/-	0	28
											TAC-operated Pla2g6+/+	0	5			TAC-operated Pla2g6-/-	0	28
											TAC-operated Pla2g6+/+	0	3			TAC-operated Pla2g6-/-	0	28
											TAC-operated Pla2g6+/+	0	2			TAC-operated Pla2g6-/-	0	28
											TAC-operated Pla2g6+/+	0	2			TAC-operated Pla2g6-/-	1	4
											TAC-operated Pla2g6+/+	0	2			TAC-operated Pla2g6-/-	0	3
											TAC-operated Pla2g6+/+	0	3			TAC-operated Pla2g6-/-	0	28
											TAC-operated Pla2g6+/+	0	4			TAC-operated Pla2g6-/-	0	28
											TAC-operated Pla2g6+/+	0	3			TAC-operated Pla2g6-/-	0	6
											TAC-operated Pla2g6+/+	1	1			TAC-operated Pla2g6-/-	0	5
											TAC-operated Pla2g6+/+	0	3			TAC-operated Pla2g6-/-	0	28
											TAC-operated Pla2g6+/+	0	3			TAC-operated Pla2g6-/-	0	28
											TAC-operated Pla2g6+/+	0	3			TAC-operated Pla2g6-/-	0	28
											TAC-operated Pla2g6+/+	0	2			TAC-operated Pla2g6-/-	0	28
											TAC-operated Pla2g6+/+	0	3			TAC-operated Pla2g6-/-	0	28
											TAC-operated Pla2g6+/+	0	28			TAC-operated Pla2g6-/-	0	28
											TAC-operated Pla2g6+/+	0	4			TAC-operated Pla2g6-/-	0	28
											TAC-operated Pla2g6+/+	0	5			TAC-operated Pla2g6-/-	1	6
											TAC-operated Pla2g6+/+	0	28			TAC-operated Pla2g6-/-	0	4
											TAC-operated Pla2g6+/+	0	28			TAC-operated Pla2g6-/-	0	28
											TAC-operated Pla2g6+/+	0	28			TAC-operated Pla2g6-/-	0	28
											TAC-operated Pla2g6+/+	0	28			TAC-operated Pla2g6-/-	0	28
											TAC-operated Pla2g6+/+	0	28			TAC-operated Pla2g6-/-	1	1
											TAC-operated Pla2g6+/+	0	28			TAC-operated Pla2g6-/-	0	28
											TAC-operated Pla2g6+/+	0	28			TAC-operated Pla2g6-/-	0	28
											TAC-operated Pla2g6+/+	0	6			TAC-operated Pla2g6-/-	0	28
											TAC-operated Pla2g6+/+	0	28			TAC-operated Pla2g6-/-	0	22
											TAC-operated Pla2g6+/+	0	1			TAC-operated Pla2g6-/-	0	28
Fig.1b
	Group	LVIDd (mm)	LVIDs (mm)	FS (%)		Group	LVIDd (mm)	LVIDs (mm)	FS (%)		Group	LVIDd (mm)	LVIDs (mm)	FS (%)		Group	LVIDd (mm)	LVIDs (mm)	FS (%)
	sham-operated Pla2g6+/+	2.97	1.44	51.4		sham-operated Pla2g6-/-	2.63	1.27	51.6		TAC-operated Pla2g6+/+	3.31	2.63	20.5		TAC-operated Pla2g6-/-	3.05	1.44	52.8
	sham-operated Pla2g6+/+	2.97	1.36	54.3		sham-operated Pla2g6-/-	2.88	1.44	50		TAC-operated Pla2g6+/+	3.31	1.78	46.2		TAC-operated Pla2g6-/-	2.63	1.19	54.8
	sham-operated Pla2g6+/+	2.71	1.27	53.1		sham-operated Pla2g6-/-	3.14	1.61	48.6		TAC-operated Pla2g6+/+	2.37	1.27	46.4		TAC-operated Pla2g6-/-	2.8	1.27	54.5
	sham-operated Pla2g6+/+	3.31	1.53	53.8		sham-operated Pla2g6-/-	3.05	1.27	58.3		TAC-operated Pla2g6+/+	3.73	3.22	13.6		TAC-operated Pla2g6-/-	3.05	1.36	55.6
	sham-operated Pla2g6+/+	2.71	1.36	50		sham-operated Pla2g6-/-	2.88	1.36	52.9		TAC-operated Pla2g6+/+	2.63	1.36	48.4		TAC-operated Pla2g6-/-	3.39	2.46	27.5
	sham-operated Pla2g6+/+	2.97	1.53	48.6		sham-operated Pla2g6-/-	2.8	1.27	54.5		TAC-operated Pla2g6+/+	3.31	2.12	35.9		TAC-operated Pla2g6-/-	3.14	1.53	51.4
	sham-operated Pla2g6+/+	2.88	1.44	50		sham-operated Pla2g6-/-	2.8	1.36	51.5		TAC-operated Pla2g6+/+	3.81	3.14	17.8		TAC-operated Pla2g6-/-	2.97	1.36	54.3
											TAC-operated Pla2g6+/+	3.14	1.27	59.5		TAC-operated Pla2g6-/-	2.97	1.36	54.3
											TAC-operated Pla2g6+/+	3.14	1.61	48.6		TAC-operated Pla2g6-/-	3.31	1.86	43.6
											TAC-operated Pla2g6+/+	3.39	2.54	25		TAC-operated Pla2g6-/-	2.97	1.27	57.1
											TAC-operated Pla2g6+/+	2.97	1.53	48.6
											TAC-operated Pla2g6+/+	4.07	2.71	33.3
											TAC-operated Pla2g6+/+	2.88	1.78	38.2
											TAC-operated Pla2g6+/+	3.73	2.71	27.3
Fig.1c
	Group	Body weight (g)	Whole heart weight / body weight (mg/g)	Lung weight / body weight (mg/g)		Group	Body weight (g)	Whole heart weight / body weight (mg/g)	Lung weight / body weight (mg/g)		Group	Body weight (g)	Whole heart weight / body weight (mg/g)	Lung weight / body weight (mg/g)		Group	Body weight (g)	Whole heart weight / body weight (mg/g)	Lung weight / body weight (mg/g)
	sham-operated Pla2g6+/+	22.31	4.82295	4.7602		sham-operated Pla2g6-/-	21.27	4.97884	5.67466		TAC-operated Pla2g6+/+	22.09	6.2517	7.08013		TAC-operated Pla2g6-/-	22.06	6.81777	4.83681
	sham-operated Pla2g6+/+	22.88	5.15734	5.16608		sham-operated Pla2g6-/-	23.94	4.89557	5.2924		TAC-operated Pla2g6+/+	25.41	6.12357	4.54939		TAC-operated Pla2g6-/-	22.24	5.77338	4.96853
	sham-operated Pla2g6+/+	23.55	4.61571	4.49257		sham-operated Pla2g6-/-	22.91	4.91052	4.65299		TAC-operated Pla2g6+/+	26.66	5.67892	4.03601		TAC-operated Pla2g6-/-	20.96	6.47424	5.625
	sham-operated Pla2g6+/+	22.74	5.96306	5.03958		sham-operated Pla2g6-/-	22.5	5.02222	5.22222		TAC-operated Pla2g6+/+	20.85	7.10312	5.89928		TAC-operated Pla2g6-/-	22.11	6.06513	5.49977
	sham-operated Pla2g6+/+	22.95	4.98475	5.18954		sham-operated Pla2g6-/-	22.84	4.99562	5.2014		TAC-operated Pla2g6+/+	22.68	5.49383	6.2522		TAC-operated Pla2g6-/-	21.68	7.75369	8.03967
	sham-operated Pla2g6+/+	21.78	5.46832	5.19743		sham-operated Pla2g6-/-	24.22	4.86788	4.93394		TAC-operated Pla2g6+/+	23.1	6.01732	4.7013		TAC-operated Pla2g6-/-	22.88	5.88724	5.20979
	sham-operated Pla2g6+/+	22.56	5.09309	5.51418		sham-operated Pla2g6-/-	23.31	4.88631	5.25955		TAC-operated Pla2g6+/+	19.27	7.33783	9.05034		TAC-operated Pla2g6-/-	23.77	5.56584	4.63189
											TAC-operated Pla2g6+/+	23.34	5.80977	4.92288		TAC-operated Pla2g6-/-	24.24	5.23927	4.86799
											TAC-operated Pla2g6+/+	22.39	5.72577	5.10496		TAC-operated Pla2g6-/-	21.91	6.85075	5.36741
											TAC-operated Pla2g6+/+	20.24	7.03063	6.74407		TAC-operated Pla2g6-/-	22.61	6.51482	6.39982
											TAC-operated Pla2g6+/+	23.28	5.43385	5.98797
											TAC-operated Pla2g6+/+	25.6	6.89844	4.94141
											TAC-operated Pla2g6+/+	22.59	5.78132	4.51527
											TAC-operated Pla2g6+/+	23.54	6.35939	6.39762
Fig.1e
	Group	Area (µm2)				Group	Area (µm2)				Group	Area (µm2)				Group	Area (µm2)
	sham-operated Pla2g6+/+	180.865				sham-operated Pla2g6-/-	158.342				TAC-operated Pla2g6+/+	256.933				TAC-operated Pla2g6-/-	190.149
	sham-operated Pla2g6+/+	173.918				sham-operated Pla2g6-/-	202.14				TAC-operated Pla2g6+/+	264.71				TAC-operated Pla2g6-/-	261.733
	sham-operated Pla2g6+/+	220.143				sham-operated Pla2g6-/-	141.495				TAC-operated Pla2g6+/+	277.587				TAC-operated Pla2g6-/-	275.049
	sham-operated Pla2g6+/+	128.447				sham-operated Pla2g6-/-	195.818				TAC-operated Pla2g6+/+	208.254				TAC-operated Pla2g6-/-	246.689
	sham-operated Pla2g6+/+	156.826				sham-operated Pla2g6-/-	143.019				TAC-operated Pla2g6+/+	218.209				TAC-operated Pla2g6-/-	280.734
Fig.1f
	Group	Fibrotic area (%)				Group	Fibrotic area (%)				Group	Fibrotic area (%)				Group	Fibrotic area (%)
	sham-operated Pla2g6+/+	1.60759				sham-operated Pla2g6-/-	1.36475				TAC-operated Pla2g6+/+	5.61342				TAC-operated Pla2g6-/-	6.41283
	sham-operated Pla2g6+/+	1.05934				sham-operated Pla2g6-/-	1.30888				TAC-operated Pla2g6+/+	6.49981				TAC-operated Pla2g6-/-	5.37295
	sham-operated Pla2g6+/+	1.40271				sham-operated Pla2g6-/-	1.59505				TAC-operated Pla2g6+/+	4.91337				TAC-operated Pla2g6-/-	5.05759
	sham-operated Pla2g6+/+	1.62441				sham-operated Pla2g6-/-	1.7951				TAC-operated Pla2g6+/+	6.17429				TAC-operated Pla2g6-/-	5.26008
	sham-operated Pla2g6+/+	1.24623				sham-operated Pla2g6-/-	1.77392				TAC-operated Pla2g6+/+	5.67242				TAC-operated Pla2g6-/-	5.32195
Fig.1g
	Group	Nppa/Gapdh	Nppb/Gapdh			Group	Nppa/Gapdh	Nppb/Gapdh			Group	Nppa/Gapdh	Nppb/Gapdh			Group	Nppa/Gapdh	Nppb/Gapdh
	sham-operated Pla2g6+/+	1.65434	0.701442			sham-operated Pla2g6-/-	0.830868	1.85515			TAC-operated Pla2g6+/+	7.26719	18.6179			TAC-operated Pla2g6-/-	7.63037	4.25123
	sham-operated Pla2g6+/+	0.497743	0.689695			sham-operated Pla2g6-/-	0.459791	0.407264			TAC-operated Pla2g6+/+	10.7056	18.437			TAC-operated Pla2g6-/-	2.76513	5.49501
	sham-operated Pla2g6+/+	1.19545	0.683628			sham-operated Pla2g6-/-	0.590325	0.873787			TAC-operated Pla2g6+/+	4.77402	54.0713			TAC-operated Pla2g6-/-	11.9983	7.4059
	sham-operated Pla2g6+/+	0.730889	0.680931			sham-operated Pla2g6-/-	0.549949	1.22629			TAC-operated Pla2g6+/+	1.81415	21.4828			TAC-operated Pla2g6-/-	2.37269	7.42305
	sham-operated Pla2g6+/+	0.724369	0.962021			sham-operated Pla2g6-/-	0.872827	1.5778			TAC-operated Pla2g6+/+	5.06342	51.7423			TAC-operated Pla2g6-/-	4.91689	21.4143
	sham-operated Pla2g6+/+	1.1972	2.28228			sham-operated Pla2g6-/-	0.385694	2.24111			TAC-operated Pla2g6+/+	17.7331	22.6235			TAC-operated Pla2g6-/-	2.927	9.31262
	Group	Col1a2/Gapdh	Col3a2/Gapdh			Group	Col1a2/Gapdh	Col3a2/Gapdh			Group	Col1a2/Gapdh	Col3a2/Gapdh			Group	Col1a2/Gapdh	Col3a2/Gapdh
	sham-operated Pla2g6+/+	2.19409	1.18859			sham-operated Pla2g6-/-	0.978124	1.20255			TAC-operated Pla2g6+/+	4.30313	4.1977			TAC-operated Pla2g6-/-	7.00511	6.00366
	sham-operated Pla2g6+/+	0.761305	0.777959			sham-operated Pla2g6-/-	0.504449	0.720855			TAC-operated Pla2g6+/+	2.58092	6.08018			TAC-operated Pla2g6-/-	3.01702	4.63937
	sham-operated Pla2g6+/+	0.684422	0.994142			sham-operated Pla2g6-/-	1.39401	1.91222			TAC-operated Pla2g6+/+	3.27166	2.05821			TAC-operated Pla2g6-/-	14.7823	9.77264
	sham-operated Pla2g6+/+	0.873475	1.13841			sham-operated Pla2g6-/-	0.589726	0.908049			TAC-operated Pla2g6+/+	1.88022	3.23168			TAC-operated Pla2g6-/-	1.80575	3.14046
	sham-operated Pla2g6+/+	0.683676	0.882259			sham-operated Pla2g6-/-	1.49676	1.88531			TAC-operated Pla2g6+/+	1.18758	1.22951			TAC-operated Pla2g6-/-	2.78431	2.51511
	sham-operated Pla2g6+/+	0.803036	1.01864			sham-operated Pla2g6-/-	1.1093	1.80658			TAC-operated Pla2g6+/+	10.8029	6.4785			TAC-operated Pla2g6-/-	3.92876	2.85703

## Sheet: Fig.2
Fig.2a
	Group	CD45-positive cells /LV area (/mm2)	CD68-positive cells /LV area (/mm2)	Ly6G/6C-positive cells /LV area (/mm2)	CD3-positive cells /LV area (/mm2)		Group	CD45-positive cells /LV area (/mm2)	CD68-positive cells /LV area (/mm2)	Ly6G/6C-positive cells /LV area (/mm2)	CD3-positive cells /LV area (/mm2)		Group	CD45-positive cells /LV area (/mm2)	CD68-positive cells /LV area (/mm2)	Ly6G/6C-positive cells /LV area (/mm2)	CD3-positive cells /LV area (/mm2)		Group	CD45-positive cells /LV area (/mm2)	CD68-positive cells /LV area (/mm2)	Ly6G/6C-positive cells /LV area (/mm2)	CD3-positive cells /LV area (/mm2)
	sham-operated Pla2g6+/+	82.4853	16.3414	2.13417	1.88287		sham-operated Pla2g6-/-	56.8985	12.6537	1.62194	1.11139		TAC-operated Pla2g6+/+	221.444	212.446	16.0683	1.50364		TAC-operated Pla2g6-/-	151.986	30.7433	2.24775	2.90304
	sham-operated Pla2g6+/+	46.3304	5.62171	1.94539	0.588279		sham-operated Pla2g6-/-	30.3182	2.60782	0.958773	2.86065		TAC-operated Pla2g6+/+	222.579	351.847	21.4531	1.97093		TAC-operated Pla2g6-/-	145.899	31.746	6.13953	0.992063
	sham-operated Pla2g6+/+	35.0182	10.7527	1.64069	1.95209		sham-operated Pla2g6-/-	34.3329	13.8672	2.62489	5.27592		TAC-operated Pla2g6+/+	178.05	59.5163	8.58896	1.86881		TAC-operated Pla2g6-/-	126.292	177.848	2.94958	0.645734
	sham-operated Pla2g6+/+	46.6789	37.4123	5.05221	0.797903		sham-operated Pla2g6-/-	20.1725	81.5972	5.05609	0.341802		TAC-operated Pla2g6+/+	446.492	390.86	63.6927	2.44602		TAC-operated Pla2g6-/-	112.647	35.288	1.58804	3.2785
	sham-operated Pla2g6+/+	36.4893	91.0897	5.94014	2.35718		sham-operated Pla2g6-/-	27.3316	30.5773	3.38289	0.753864		TAC-operated Pla2g6+/+	406.054	86.351	75.6935	1.61953		TAC-operated Pla2g6-/-	102.674	52.1784	5.20045	1.81843
Fig.2b
	Group	Il1b/Gapdh	Il6/Gapdh	Tnf/Gapdh	Il10/Gapdh		Group	Il1b/Gapdh	Il6/Gapdh	Tnf/Gapdh	Il10/Gapdh		Group	Il1b/Gapdh	Il6/Gapdh	Tnf/Gapdh	Il10/Gapdh		Group	Il1b/Gapdh	Il6/Gapdh	Tnf/Gapdh	Il10/Gapdh
	sham-operated Pla2g6+/+	0.922662	1.18929	0.618335	0.0117491		sham-operated Pla2g6-/-	0.679984	0.850649	0.499107	0.00948364		TAC-operated Pla2g6+/+	53.2542	246.794	23.7785	0.45182		TAC-operated Pla2g6-/-	1.63638	13.0606	4.59242	0.0872615
	sham-operated Pla2g6+/+	0.972773	1.22886	0.255645	0.00485757		sham-operated Pla2g6-/-	1.56333	0.376944	0.782664	0.0148716		TAC-operated Pla2g6+/+	226.768	918.233	75.972	1.44356		TAC-operated Pla2g6-/-	3.05041	7.97425	0.74952	0.0142418
	sham-operated Pla2g6+/+	0.249688	0.630938	0.439625	0.00835342		sham-operated Pla2g6-/-	2.51454	2.58626	4.84388	0.0920396		TAC-operated Pla2g6+/+	143.967	1366.13	40.2125	0.764086		TAC-operated Pla2g6-/-	3.02382	10.5245	0.81755	0.0155344
	sham-operated Pla2g6+/+	1.43338	1.09052	1.20011	0.0228035		sham-operated Pla2g6-/-	1.45474	0.174817	0.576638	0.0109568		TAC-operated Pla2g6+/+	58.6888	1088.51	41.5931	0.790319		TAC-operated Pla2g6-/-	1.74297	5.96803	2.11653	0.0402166
	sham-operated Pla2g6+/+	0.658953	0.311382	1.46714	0.0278774		sham-operated Pla2g6-/-	3.17549	1.65	2.14459	0.0407498		TAC-operated Pla2g6+/+	231.685	1118.92	25.8666	0.491497		TAC-operated Pla2g6-/-	3.94322	74.0174	1.69464	0.0322003
	sham-operated Pla2g6+/+	1.76254	1.54901	2.01915	0.0383662		sham-operated Pla2g6-/-	107.597	80.2355	25.9069	0.492262		TAC-operated Pla2g6+/+	18.8304	92.6223	9.66433	0.183634		TAC-operated Pla2g6-/-	2.42679	9.35422	1.38864	0.0263859

## Sheet: Fig.3
Fig.3a
	Group	TUNEL-positive cardiomyocytes/nuclei (/105)		Group	TUNEL-positive cardiomyocytes/nuclei (/105)		Group	TUNEL-positive cardiomyocytes/nuclei (/105)		Group	TUNEL-positive cardiomyocytes/nuclei (/105)
	sham-operated Pla2g6+/+	4.64349		sham-operated Pla2g6-/-	10.9865		TAC-operated Pla2g6+/+	194.021		TAC-operated Pla2g6-/-	118.337
	sham-operated Pla2g6+/+	7.60167		sham-operated Pla2g6-/-	10.1467		TAC-operated Pla2g6+/+	89.41		TAC-operated Pla2g6-/-	148.307
	sham-operated Pla2g6+/+	6.59109		sham-operated Pla2g6-/-	0		TAC-operated Pla2g6+/+	105.596		TAC-operated Pla2g6-/-	148.524
	sham-operated Pla2g6+/+	10.9006		sham-operated Pla2g6-/-	3.65998		TAC-operated Pla2g6+/+	60.551		TAC-operated Pla2g6-/-	57.6785
	sham-operated Pla2g6+/+	1.92133		sham-operated Pla2g6-/-	8.93908		TAC-operated Pla2g6+/+	90.0588		TAC-operated Pla2g6-/-	86.7562
Fig.3b
	Group	Serum troponin T (ng/ml)		Group	Serum troponin T (ng/ml)		Group	Serum troponin T (ng/ml)		Group	Serum troponin T (ng/ml)
	sham-operated Pla2g6+/+	0.096		sham-operated Pla2g6-/-	0.056		TAC-operated Pla2g6+/+	4.08		TAC-operated Pla2g6-/-	0.069
	sham-operated Pla2g6+/+	0.066		sham-operated Pla2g6-/-	0.072		TAC-operated Pla2g6+/+	0.767		TAC-operated Pla2g6-/-	0.278
	sham-operated Pla2g6+/+	0.067		sham-operated Pla2g6-/-	0.009		TAC-operated Pla2g6+/+	0.944		TAC-operated Pla2g6-/-	0.284
	sham-operated Pla2g6+/+	0.096		sham-operated Pla2g6-/-	0.102		TAC-operated Pla2g6+/+	7.76		TAC-operated Pla2g6-/-	0.084
	sham-operated Pla2g6+/+	0.201		sham-operated Pla2g6-/-	0.267		TAC-operated Pla2g6+/+	2.01		TAC-operated Pla2g6-/-	0.074
							TAC-operated Pla2g6+/+	0.856		TAC-operated Pla2g6-/-	0.32
							TAC-operated Pla2g6+/+	1.82		TAC-operated Pla2g6-/-	0.094
							TAC-operated Pla2g6+/+	0.55		TAC-operated Pla2g6-/-	0.165
Fig.3c
	Group	Percentage of Evans blue dye-positive area (%)		Group	Percentage of Evans blue dye-positive area (%)		Group	Percentage of Evans blue dye-positive area (%)		Group	Percentage of Evans blue dye-positive area (%)
	sham-operated Pla2g6+/+	3.37648		sham-operated Pla2g6-/-	2.03319		TAC-operated Pla2g6+/+	13.5574		TAC-operated Pla2g6-/-	5.34587
	sham-operated Pla2g6+/+	3.06879		sham-operated Pla2g6-/-	1.79169		TAC-operated Pla2g6+/+	10.5256		TAC-operated Pla2g6-/-	4.53921
	sham-operated Pla2g6+/+	3.99995		sham-operated Pla2g6-/-	1.88854		TAC-operated Pla2g6+/+	4.44296		TAC-operated Pla2g6-/-	2.02973
	sham-operated Pla2g6+/+	2.70471		sham-operated Pla2g6-/-	2.66461		TAC-operated Pla2g6+/+	7.7014		TAC-operated Pla2g6-/-	3.50511
	sham-operated Pla2g6+/+	2.5786		sham-operated Pla2g6-/-	1.60477		TAC-operated Pla2g6+/+	6.28324		TAC-operated Pla2g6-/-	2.51357
							TAC-operated Pla2g6+/+	5.19825		TAC-operated Pla2g6-/-	2.28659
							TAC-operated Pla2g6+/+	6.58953		TAC-operated Pla2g6-/-	3.86034
Fig.3d
	Group	Percentage of HMGB1-negative cardiomyocytes (%)		Group	Percentage of HMGB1-negative cardiomyocytes (%)		Group	Percentage of HMGB1-negative cardiomyocytes (%)		Group	Percentage of HMGB1-negative cardiomyocytes (%)
	sham-operated Pla2g6+/+	1.3459		sham-operated Pla2g6-/-	2.1615		TAC-operated Pla2g6+/+	8.96739		TAC-operated Pla2g6-/-	3.17085
	sham-operated Pla2g6+/+	2.49785		sham-operated Pla2g6-/-	1.07628		TAC-operated Pla2g6+/+	10.3793		TAC-operated Pla2g6-/-	4.26338
	sham-operated Pla2g6+/+	4.12466		sham-operated Pla2g6-/-	3.3387		TAC-operated Pla2g6+/+	11.9918		TAC-operated Pla2g6-/-	7.38721
	sham-operated Pla2g6+/+	2.63158		sham-operated Pla2g6-/-	2.11864		TAC-operated Pla2g6+/+	13.9241		TAC-operated Pla2g6-/-	7.23404
	sham-operated Pla2g6+/+	3.13725		sham-operated Pla2g6-/-	5.33333		TAC-operated Pla2g6+/+	8.42697		TAC-operated Pla2g6-/-	7.46269

## Sheet: Fig.4
Fig.4b
	Group	18:0 lysophosphatidylserine (cps)		Group	18:0 lysophosphatidylserine (cps)		Group	18:0 lysophosphatidylserine (cps)		Group	18:0 lysophosphatidylserine (cps)
	sham-operated Pla2g6+/+	325		sham-operated Pla2g6-/-	431		TAC-operated Pla2g6+/+	526		TAC-operated Pla2g6-/-	378
	sham-operated Pla2g6+/+	445		sham-operated Pla2g6-/-	444		TAC-operated Pla2g6+/+	639		TAC-operated Pla2g6-/-	434
	sham-operated Pla2g6+/+	445		sham-operated Pla2g6-/-	503		TAC-operated Pla2g6+/+	620		TAC-operated Pla2g6-/-	381
	sham-operated Pla2g6+/+	460		sham-operated Pla2g6-/-	410		TAC-operated Pla2g6+/+	572		TAC-operated Pla2g6-/-	415
							TAC-operated Pla2g6+/+	750		TAC-operated Pla2g6-/-	369

## Sheet: Fig.5
Fig.5a
	Time	Cell vilibility (%)		Time	Cell vilibility (%)		Time	Cell vilibility (%)		Time	Cell vilibility (%)		Time	Cell vilibility (%)
	0 hour	100		3 hour	76.6739		6 hour	49.856		9 hour	48.4161		12 hour	32.0374
	0 hour	100		3 hour	93.8122		6 hour	81.9126		9 hour	74.7296		12 hour	62.354
	0 hour	100		3 hour	65.525		6 hour	57.5085		9 hour	50.6586		12 hour	26.609
	0 hour	100		3 hour	87.1539		6 hour	92.9641		9 hour	82.1153		12 hour	71.4707
	0 hour	100		3 hour	88.9447		6 hour	76.8626		9 hour	58.8814		12 hour	43.8715
Fig.5b
	Dose	Cell vilibility (%)		Dose	Cell vilibility (%)		Dose	Cell vilibility (%)		Dose	Cell vilibility (%)		Dose	Cell vilibility (%)
	0 µM	100		10 µM	74.4091		25 µM	56.2373		50 µM	53.4199		100 µM	12.9911
	0 µM	100		10 µM	93.0254		25 µM	84.837		50 µM	72.5906		100 µM	35.1449
	0 µM	100		10 µM	108.588		25 µM	95.7927		50 µM	69.7463		100 µM	61.7653
	0 µM	100		10 µM	123.539		25 µM	121.861		50 µM	76.3455		100 µM	53.1539
	0 µM	100		10 µM	99.475		25 µM	75.7484		50 µM	45.8222		100 µM	17.3816
Fig.5c
	Group	Percentage of PI‒ TUNEL‒ cells (%)		Group	Percentage of PI‒ TUNEL‒ cells (%)
	EtOH	55.0343		LPS	25.6078
	EtOH	56.6185		LPS	31.6647
	EtOH	60.5867		LPS	43.9479
	EtOH	57.2614		LPS	28.4047
	EtOH	57.3237		LPS	30.8458
	Group	Percentage of PI+ TUNEL‒ cells (%)		Group	Percentage of PI+ TUNEL‒ cells (%)
	EtOH	8.23799		LPS	31.9287
	EtOH	4.67186		LPS	35.5064
	EtOH	1.78571		LPS	22.905
	EtOH	5.49793		LPS	36.965
	EtOH	2.71248		LPS	16.6667
	Group	Percentage of PI‒ TUNEL+ cells (%)		Group	Percentage of PI‒ TUNEL+ cells (%)
	EtOH	14.5309		LPS	12.3177
	EtOH	12.0133		LPS	3.95809
	EtOH	17.9847		LPS	7.07635
	EtOH	5.18672		LPS	5.83658
	EtOH	11.0307		LPS	6.71642
	Group	Percentage of PI+ TUNEL+ cells (%)		Group	Percentage of PI+ TUNEL+ cells (%)
	EtOH	22.1968		LPS	30.1459
	EtOH	26.6963		LPS	28.8708
	EtOH	19.6429		LPS	26.0708
	EtOH	32.0539		LPS	28.7938
	EtOH	28.9331		LPS	45.7711
Fig.5d
	Group	Cell vilibility (%)		Group	Cell vilibility (%)		Group	Cell vilibility (%)		Group	Cell vilibility (%)
	siNC EtOH	100		siGPR34 EtOH	106.583		siNC LPS	84.445		siGPR34 LPS	105.739
	siNC EtOH	100		siGPR34 EtOH	98.2471		siNC LPS	82.7129		siGPR34 LPS	102.907
	siNC EtOH	100		siGPR34 EtOH	119.803		siNC LPS	68.6932		siGPR34 LPS	84.3172
	siNC EtOH	100		siGPR34 EtOH	119.623		siNC LPS	53.2261		siGPR34 LPS	63.511
	siNC EtOH	100		siGPR34 EtOH	115.602		siNC LPS	65.1899		siGPR34 LPS	107.637
	siNC EtOH	100		siGPR34 EtOH	123.424		siNC LPS	73.371		siGPR34 LPS	80.3556
	siNC EtOH	100		siGPR34 EtOH	108.48		siNC LPS	75.7512		siGPR34 LPS	83.3519
	siNC EtOH	100		siGPR34 EtOH	112.733		siNC LPS	69.865		siGPR34 LPS	81.4286
	siNC EtOH	100		siGPR34 EtOH	95.7073		siNC LPS	59.918		siGPR34 LPS	70.5279
	siNC EtOH	100		siGPR34 EtOH	99.3593		siNC LPS	82.7008		siGPR34 LPS	101.035
	siNC EtOH	100		siGPR34 EtOH	102.381		siNC LPS	79.5918		siGPR34 LPS	100.121
	siNC EtOH	100		siGPR34 EtOH	103.341		siNC LPS	87.0758		siGPR34 LPS	93.9091
Fig.5e
	Group	Cell vilibility (%)		Group	Cell vilibility (%)		Group	Cell vilibility (%)		Group	Cell vilibility (%)
	siNC EtOH	100		siGPR132 EtOH	105.108		siNC LPS	58.9459		siGPR132 LPS	67.1585
	siNC EtOH	100		siGPR132 EtOH	117.886		siNC LPS	75.4972		siGPR132 LPS	84.6848
	siNC EtOH	100		siGPR132 EtOH	101.975		siNC LPS	72.0978		siGPR132 LPS	62.5577
	siNC EtOH	100		siGPR132 EtOH	102.622		siNC LPS	55.7054		siGPR132 LPS	64.8123
	siNC EtOH	100		siGPR132 EtOH	103.023		siNC LPS	79.5918		siGPR132 LPS	88.7302
	siNC EtOH	100		siGPR132 EtOH	94.3106		siNC LPS	87.0758		siGPR132 LPS	100.038
	siNC EtOH	100		siGPR132 EtOH	106.423		siNC LPS	69.865		siGPR132 LPS	73.4196
	siNC EtOH	100		siGPR132 EtOH	100.5		siNC LPS	59.918		siGPR132 LPS	71.7196
	siNC EtOH	100		siGPR132 EtOH	117.431		siNC LPS	82.7008		siGPR132 LPS	85.2144
	siNC EtOH	100		siGPR132 EtOH	113.413		siNC LPS	79.8327		siGPR132 LPS	89.837
	siNC EtOH	100		siGPR132 EtOH	108.772		siNC LPS	93.3692		siGPR132 LPS	107.257
	siNC EtOH	100		siGPR132 EtOH	120.27		siNC LPS	68.5203		siGPR132 LPS	97.1758
Fig.5f
	Group	Percentage of PI‒ TUNEL‒ cells (%)		Group	Percentage of PI‒ TUNEL‒ cells (%)		Group	Percentage of PI‒ TUNEL‒ cells (%)		Group	Percentage of PI‒ TUNEL‒ cells (%)
	siNC EtOH	73.1884		siNC LPS	50.8671		siGPR34 EtOH	68.7356		siGPR34 LPS	59.25
	siNC EtOH	75.4045		siNC LPS	55.7927		siGPR34 EtOH	65.9574		siGPR34 LPS	63.8158
	siNC EtOH	80.3347		siNC LPS	63.3406		siGPR34 EtOH	66.5541		siGPR34 LPS	69.5652
	siNC EtOH	79.879		siNC LPS	68.0787		siGPR34 EtOH	83.6431		siGPR34 LPS	67.2619
	siNC EtOH	70.0658		siNC LPS	59.0604		siGPR34 EtOH	77.7302		siGPR34 LPS	67.9912
	siNC EtOH	71.6495		siNC LPS	62.1377		siGPR34 EtOH	76.3006		siGPR34 LPS	67.5862
	siNC EtOH	83.179		siNC LPS	73.0676		siGPR34 EtOH	81.681		siGPR34 LPS	72.3502
	siNC EtOH	70.2797		siNC LPS	66.8616		siGPR34 EtOH	74.0741		siGPR34 LPS	69.8157
	siNC EtOH	82.0711		siNC LPS	74.4417		siGPR34 EtOH	82.6176		siGPR34 LPS	75.8403
	Group	Percentage of PI+ TUNEL‒ cells (%)		Group	Percentage of PI+ TUNEL‒ cells (%)		Group	Percentage of PI+ TUNEL‒ cells (%)		Group	Percentage of PI+ TUNEL‒ cells (%)
	siNC EtOH	5.7971		siNC LPS	22.158		siGPR34 EtOH	9.88506		siGPR34 LPS	10.25
	siNC EtOH	8.41424		siNC LPS	25.3049		siGPR34 EtOH	14.1844		siGPR34 LPS	10.5263
	siNC EtOH	5.64854		siNC LPS	19.9566		siGPR34 EtOH	11.1486		siGPR34 LPS	5.43478
	siNC EtOH	1.81543		siNC LPS	5.29501		siGPR34 EtOH	7.62082		siGPR34 LPS	9.12698
	siNC EtOH	3.78289		siNC LPS	19.4631		siGPR34 EtOH	1.92719		siGPR34 LPS	6.84327
	siNC EtOH	0.859107		siNC LPS	15.5797		siGPR34 EtOH	2.31214		siGPR34 LPS	5.51724
	siNC EtOH	0.154321		siNC LPS	4.71014		siGPR34 EtOH	0		siGPR34 LPS	3.45622
	siNC EtOH	0.699301		siNC LPS	9.94152		siGPR34 EtOH	2.22222		siGPR34 LPS	8.52535
	siNC EtOH	0		siNC LPS	6.0794		siGPR34 EtOH	0		siGPR34 LPS	4.83193
	Group	Percentage of PI‒ TUNEL+ cells (%)		Group	Percentage of PI‒ TUNEL+ cells (%)		Group	Percentage of PI‒ TUNEL+ cells (%)		Group	Percentage of PI‒ TUNEL+ cells (%)
	siNC EtOH	2.657		siNC LPS	2.6975		siGPR34 EtOH	3.21839		siGPR34 LPS	3
	siNC EtOH	1.94175		siNC LPS	0		siGPR34 EtOH	1.77305		siGPR34 LPS	2.63158
	siNC EtOH	1.25523		siNC LPS	0		siGPR34 EtOH	2.02703		siGPR34 LPS	5.43478
	siNC EtOH	2.26929		siNC LPS	1.51286		siGPR34 EtOH	1.67286		siGPR34 LPS	0.595238
	siNC EtOH	4.60526		siNC LPS	2.51678		siGPR34 EtOH	1.2848		siGPR34 LPS	1.98675
	siNC EtOH	6.18557		siNC LPS	0.905797		siGPR34 EtOH	3.75723		siGPR34 LPS	2.98851
	siNC EtOH	16.358		siNC LPS	1.69082		siGPR34 EtOH	17.6724		siGPR34 LPS	5.99078
	siNC EtOH	11.5385		siNC LPS	3.31384		siGPR34 EtOH	10.8642		siGPR34 LPS	4.14747
	siNC EtOH	17.9289		siNC LPS	2.23325		siGPR34 EtOH	17.3824		siGPR34 LPS	5.67227
	Group	Percentage of PI+ TUNEL+ cells (%)		Group	Percentage of PI+ TUNEL+ cells (%)		Group	Percentage of PI+ TUNEL+ cells (%)		Group	Percentage of PI+ TUNEL+ cells (%)
	siNC EtOH	18.3575		siNC LPS	24.2775		siGPR34 EtOH	18.1609		siGPR34 LPS	27.5
	siNC EtOH	14.2395		siNC LPS	18.9024		siGPR34 EtOH	18.0851		siGPR34 LPS	23.0263
	siNC EtOH	12.7615		siNC LPS	16.7028		siGPR34 EtOH	20.2703		siGPR34 LPS	19.5652
	siNC EtOH	16.0363		siNC LPS	25.1135		siGPR34 EtOH	7.0632		siGPR34 LPS	23.0159
	siNC EtOH	21.5461		siNC LPS	18.9597		siGPR34 EtOH	19.0578		siGPR34 LPS	23.1788
	siNC EtOH	21.3058		siNC LPS	21.3768		siGPR34 EtOH	17.6301		siGPR34 LPS	23.908
	siNC EtOH	0.308642		siNC LPS	20.5314		siGPR34 EtOH	0.646552		siGPR34 LPS	18.2028
	siNC EtOH	17.4825		siNC LPS	19.883		siGPR34 EtOH	12.8395		siGPR34 LPS	17.5115
	siNC EtOH	0		siNC LPS	17.2457		siGPR34 EtOH	0		siGPR34 LPS	13.6555

## Sheet: Fig.6
Fig.6a
	Group	LVIDd (mm)	LVIDs (mm)	FS (%)		Group	LVIDd (mm)	LVIDs (mm)	FS (%)		Group	LVIDd (mm)	LVIDs (mm)	FS (%)		Group	LVIDd (mm)	LVIDs (mm)	FS (%)
	sham-operated Gpr34+/+	2.88	1.36	52.9		sham-operated Gpr34-/-	3.39	1.53	55		TAC-operated Gpr34+/+	3.73	2.46	34.1		TAC-operated Gpr34-/-	3.39	1.86	45
	sham-operated Gpr34+/+	3.14	1.44	54.1		sham-operated Gpr34-/-	3.39	1.44	57.5		TAC-operated Gpr34+/+	3.56	2.8	21.4		TAC-operated Gpr34-/-	2.88	1.19	58.8
	sham-operated Gpr34+/+	3.31	1.27	61.5		sham-operated Gpr34-/-	3.14	1.44	54.1		TAC-operated Gpr34+/+	3.73	2.54	31.8		TAC-operated Gpr34-/-	2.71	1.44	46.9
	sham-operated Gpr34+/+	2.8	1.1	60.6		sham-operated Gpr34-/-	3.14	1.44	54.1		TAC-operated Gpr34+/+	3.56	2.37	33.3		TAC-operated Gpr34-/-	3.22	1.86	42.1
	sham-operated Gpr34+/+	3.39	1.61	52.5		sham-operated Gpr34-/-	3.47	1.69	51.2		TAC-operated Gpr34+/+	4.58	2.88	37		TAC-operated Gpr34-/-	2.8	1.53	45.5
	sham-operated Gpr34+/+	3.31	1.61	51.3		sham-operated Gpr34-/-	3.56	1.53	57.1		TAC-operated Gpr34+/+	3.9	2.8	28.3		TAC-operated Gpr34-/-	3.31	1.95	41
	sham-operated Gpr34+/+	2.97	1.36	54.3		sham-operated Gpr34-/-	3.64	1.53	58.1		TAC-operated Gpr34+/+	3.98	2.97	25.5		TAC-operated Gpr34-/-	3.56	1.44	59.5
Fig.6c
	Group	Percentage of HMGB1-negative cardiomyocytes (%)				Group	Percentage of HMGB1-negative cardiomyocytes (%)				Group	Percentage of HMGB1-negative cardiomyocytes (%)				Group	Percentage of HMGB1-negative cardiomyocytes (%)
	sham-operated Gpr34+/+	5.7554				sham-operated Gpr34-/-	6.15114				TAC-operated Gpr34+/+	17.7215				TAC-operated Gpr34-/-	15.0877
	sham-operated Gpr34+/+	5.73123				sham-operated Gpr34-/-	8.81148				TAC-operated Gpr34+/+	18.3333				TAC-operated Gpr34-/-	11.1828
	sham-operated Gpr34+/+	6.07143				sham-operated Gpr34-/-	4.84496				TAC-operated Gpr34+/+	28.3482				TAC-operated Gpr34-/-	19.2513
	sham-operated Gpr34+/+	5.67376				sham-operated Gpr34-/-	5.37791				TAC-operated Gpr34+/+	19.1972				TAC-operated Gpr34-/-	13.3745
	sham-operated Gpr34+/+	5.50162				sham-operated Gpr34-/-	7.95262				TAC-operated Gpr34+/+	26.4822				TAC-operated Gpr34-/-	11.2595
Fig.6d
	Group	TUNEL-positive cardiomyocytes/nuclei (/105)				Group	TUNEL-positive cardiomyocytes/nuclei (/105)				Group	TUNEL-positive cardiomyocytes/nuclei (/105)				Group	TUNEL-positive cardiomyocytes/nuclei (/105)
	sham-operated Gpr34+/+	6.9485				sham-operated Gpr34-/-	9.01116				TAC-operated Gpr34+/+	126.007				TAC-operated Gpr34-/-	72.4389
	sham-operated Gpr34+/+	5.43721				sham-operated Gpr34-/-	5.87598				TAC-operated Gpr34+/+	76.2274				TAC-operated Gpr34-/-	156.257
	sham-operated Gpr34+/+	2.8149				sham-operated Gpr34-/-	8.45322				TAC-operated Gpr34+/+	205.586				TAC-operated Gpr34-/-	23.5761
	sham-operated Gpr34+/+	5.62045				sham-operated Gpr34-/-	3.47033				TAC-operated Gpr34+/+	114.562				TAC-operated Gpr34-/-	64.5788
	sham-operated Gpr34+/+	20.0887				sham-operated Gpr34-/-	0				TAC-operated Gpr34+/+	28.4102				TAC-operated Gpr34-/-	24.9973
	sham-operated Gpr34+/+	3.24419				sham-operated Gpr34-/-	0				TAC-operated Gpr34+/+	135.685				TAC-operated Gpr34-/-	69.402
	sham-operated Gpr34+/+	45.3326				sham-operated Gpr34-/-	11.0605				TAC-operated Gpr34+/+	17.8214				TAC-operated Gpr34-/-	46.1626

## Sheet: Suppl. Fig.1
Supplementary Fig.1b
Supplementary Fig.1c
	Group	iPLA2β/GAPDH		Group	iPLA2β/GAPDH
	Pla2g6+/+ mouse	0.718391		Pla2g6-/- mouse	0.404226
	Pla2g6+/+ mouse	1.3494		Pla2g6-/- mouse	0.33267
	Pla2g6+/+ mouse	0.932206		Pla2g6-/- mouse	0.283893
	Pla2g6+/+ mouse	0.960844		Pla2g6-/- mouse	0.372052
	Pla2g6+/+ mouse	1.09289		Pla2g6-/- mouse	0.286059
	Pla2g6+/+ mouse	0.946267		Pla2g6-/- mouse	0.230314
Supplementary Fig.1d
	Group	iPLA2β/GAPDH in brain		Group	iPLA2β/GAPDH in brain
	Pla2g6+/+ mouse	1.56874		Pla2g6-/- mouse	1.67815
	Pla2g6+/+ mouse	0.707596		Pla2g6-/- mouse	0.975678
	Pla2g6+/+ mouse	1.28432		Pla2g6-/- mouse	1.83862
	Pla2g6+/+ mouse	0.934435		Pla2g6-/- mouse	0.774993
	Pla2g6+/+ mouse	0.504903		Pla2g6-/- mouse	0.915838
	Group	iPLA2β/GAPDH in heart		Group	iPLA2β/GAPDH in heart
	Pla2g6+/+ mouse	0.747609		Pla2g6-/- mouse	0.304889
	Pla2g6+/+ mouse	0.726351		Pla2g6-/- mouse	0.363489
	Pla2g6+/+ mouse	0.982311		Pla2g6-/- mouse	0.909972
	Pla2g6+/+ mouse	1.41862		Pla2g6-/- mouse	0.296001
	Pla2g6+/+ mouse	1.1251		Pla2g6-/- mouse	0.488694
	Group	iPLA2β/GAPDH in lung		Group	iPLA2β/GAPDH in lung
	Pla2g6+/+ mouse	1.03249		Pla2g6-/- mouse	0.763061
	Pla2g6+/+ mouse	1.166		Pla2g6-/- mouse	0.991788
	Pla2g6+/+ mouse	1.43726		Pla2g6-/- mouse	1.95059
	Pla2g6+/+ mouse	0.919429		Pla2g6-/- mouse	0.762179
	Pla2g6+/+ mouse	0.444823		Pla2g6-/- mouse	0.476879
	Group	iPLA2β/GAPDH in liver		Group	iPLA2β/GAPDH in liver
	Pla2g6+/+ mouse	1.29832		Pla2g6-/- mouse	1.17709
	Pla2g6+/+ mouse	0.941427		Pla2g6-/- mouse	0.54176
	Pla2g6+/+ mouse	1.28781		Pla2g6-/- mouse	1.45091
	Pla2g6+/+ mouse	1.05342		Pla2g6-/- mouse	1.15439
	Pla2g6+/+ mouse	0.41902		Pla2g6-/- mouse	0.51501
	Group	iPLA2β/GAPDH in kidney		Group	iPLA2β/GAPDH in kidney
	Pla2g6+/+ mouse	0.778349		Pla2g6-/- mouse	0.590837
	Pla2g6+/+ mouse	0.911161		Pla2g6-/- mouse	0.82264
	Pla2g6+/+ mouse	1.26797		Pla2g6-/- mouse	1.75665
	Pla2g6+/+ mouse	1.59473		Pla2g6-/- mouse	2.00734
	Pla2g6+/+ mouse	0.447787		Pla2g6-/- mouse	0.434873
	Group	iPLA2β/GAPDH in testis		Group	iPLA2β/GAPDH in testis
	Pla2g6+/+ mouse	1.46015		Pla2g6-/- mouse	1.56765
	Pla2g6+/+ mouse	1.02241		Pla2g6-/- mouse	1.21692
	Pla2g6+/+ mouse	1.33323		Pla2g6-/- mouse	1.36074
	Pla2g6+/+ mouse	0.608807		Pla2g6-/- mouse	0.852011
	Pla2g6+/+ mouse	0.575397		Pla2g6-/- mouse	0.551423
Supplementary Fig.1e
	Group	iPLA2β/GAPDH		Group	iPLA2β/GAPDH
	Pla2g6+/+ mouse	0.793375		Pla2g6-/- mouse	0.164258
	Pla2g6+/+ mouse	1.02801		Pla2g6-/- mouse	0.191449
	Pla2g6+/+ mouse	1.14401		Pla2g6-/- mouse	0.107337
	Pla2g6+/+ mouse	0.980437		Pla2g6-/- mouse	0.231717
	Pla2g6+/+ mouse	1.05417		Pla2g6-/- mouse	0.150879
	Group	iPLA2ζ/GAPDH		Group	iPLA2ζ/GAPDH
	Pla2g6+/+ mouse	1.04958		Pla2g6-/- mouse	0.962865
	Pla2g6+/+ mouse	1.09008		Pla2g6-/- mouse	1.01703
	Pla2g6+/+ mouse	0.974692		Pla2g6-/- mouse	0.83656
	Pla2g6+/+ mouse	1.01576		Pla2g6-/- mouse	1.3016
	Pla2g6+/+ mouse	0.869889		Pla2g6-/- mouse	1.06396
	Group	iPLA2ε/GAPDH		Group	iPLA2ε/GAPDH
	Pla2g6+/+ mouse	1.07721		Pla2g6-/- mouse	1.15211
	Pla2g6+/+ mouse	1.014		Pla2g6-/- mouse	1.01487
	Pla2g6+/+ mouse	1.02099		Pla2g6-/- mouse	0.772041
	Pla2g6+/+ mouse	0.837253		Pla2g6-/- mouse	1.07335
	Pla2g6+/+ mouse	1.05055		Pla2g6-/- mouse	1.17296
	Group	iPLA2η/GAPDH		Group	iPLA2η/GAPDH
	Pla2g6+/+ mouse	0.818469		Pla2g6-/- mouse	0.980555
	Pla2g6+/+ mouse	1.37429		Pla2g6-/- mouse	0.94873
	Pla2g6+/+ mouse	1.13434		Pla2g6-/- mouse	0.768186
	Pla2g6+/+ mouse	0.866289		Pla2g6-/- mouse	1.03964
	Pla2g6+/+ mouse	0.806618		Pla2g6-/- mouse	0.833515
	Group	iPLA2δ/GAPDH		Group	iPLA2δ/GAPDH
	Pla2g6+/+ mouse	1.12818		Pla2g6-/- mouse	1.33996
	Pla2g6+/+ mouse	0.926519		Pla2g6-/- mouse	0.921782
	Pla2g6+/+ mouse	0.857915		Pla2g6-/- mouse	1.83695
	Pla2g6+/+ mouse	1.30326		Pla2g6-/- mouse	0.960002
	Pla2g6+/+ mouse	0.784126		Pla2g6-/- mouse	1.76409
	Group	iPLA2γ/GAPDH		Group	iPLA2γ/GAPDH
	Pla2g6+/+ mouse	1.08883		Pla2g6-/- mouse	1.24033
	Pla2g6+/+ mouse	0.937222		Pla2g6-/- mouse	1.16782
	Pla2g6+/+ mouse	0.939926		Pla2g6-/- mouse	0.927164
	Pla2g6+/+ mouse	0.998116		Pla2g6-/- mouse	1.1852
	Pla2g6+/+ mouse	1.03591		Pla2g6-/- mouse	0.853141
Supplementary Fig.1f
	Group	iPLA2β/GAPDH		Group	iPLA2β/GAPDH
	Pla2g6+/+ mouse	1.10134		Pla2g6-/- mouse	0.877247
	Pla2g6+/+ mouse	0.897118		Pla2g6-/- mouse	0.8258
	Pla2g6+/+ mouse	1.04921		Pla2g6-/- mouse	1.00897
	Pla2g6+/+ mouse	1.00176		Pla2g6-/- mouse	0.902883
	Pla2g6+/+ mouse	0.950572		Pla2g6-/- mouse	0.96719
	Group	iPLA2ζ/GAPDH		Group	iPLA2ζ/GAPDH
	Pla2g6+/+ mouse	1.087		Pla2g6-/- mouse	1.08669
	Pla2g6+/+ mouse	0.892302		Pla2g6-/- mouse	1.02419
	Pla2g6+/+ mouse	1.04472		Pla2g6-/- mouse	1.12395
	Pla2g6+/+ mouse	0.894708		Pla2g6-/- mouse	1.10518
	Pla2g6+/+ mouse	1.08127		Pla2g6-/- mouse	1.10906
	Group	iPLA2ε/GAPDH		Group	iPLA2ε/GAPDH
	Pla2g6+/+ mouse	1.00274		Pla2g6-/- mouse	1.0581
	Pla2g6+/+ mouse	0.986591		Pla2g6-/- mouse	1.11242
	Pla2g6+/+ mouse	1.00803		Pla2g6-/- mouse	1.05395
	Pla2g6+/+ mouse	0.864338		Pla2g6-/- mouse	1.00785
	Pla2g6+/+ mouse	1.13831		Pla2g6-/- mouse	0.995606
	Group	iPLA2η/GAPDH		Group	iPLA2η/GAPDH
	Pla2g6+/+ mouse	1.50181		Pla2g6-/- mouse	1.32024
	Pla2g6+/+ mouse	1.02482		Pla2g6-/- mouse	1.1511
	Pla2g6+/+ mouse	0.619402		Pla2g6-/- mouse	0.88833
	Pla2g6+/+ mouse	0.65508		Pla2g6-/- mouse	0.987087
	Pla2g6+/+ mouse	1.19889		Pla2g6-/- mouse	0.773076
	Group	iPLA2δ/GAPDH		Group	iPLA2δ/GAPDH
	Pla2g6+/+ mouse	1.0017		Pla2g6-/- mouse	1.09523
	Pla2g6+/+ mouse	1.08667		Pla2g6-/- mouse	0.892368
	Pla2g6+/+ mouse	1.18367		Pla2g6-/- mouse	1.09166
	Pla2g6+/+ mouse	0.91816		Pla2g6-/- mouse	0.776009
	Pla2g6+/+ mouse	0.809805		Pla2g6-/- mouse	0.648626
	Group	iPLA2γ/GAPDH		Group	iPLA2γ/GAPDH
	Pla2g6+/+ mouse	0.983661		Pla2g6-/- mouse	1.09049
	Pla2g6+/+ mouse	1.04102		Pla2g6-/- mouse	1.08754
	Pla2g6+/+ mouse	0.88017		Pla2g6-/- mouse	0.961313
	Pla2g6+/+ mouse	0.959541		Pla2g6-/- mouse	0.929028
	Pla2g6+/+ mouse	1.1356		Pla2g6-/- mouse	0.912291

## Sheet: Supple. Fig2
Supplementary Fig.2a
	Group	iPLA2β/GAPDH	iPLA2γ/GAPDH		Group	iPLA2β/GAPDH	iPLA2γ/GAPDH		Group	iPLA2β/GAPDH	iPLA2γ/GAPDH		Group	iPLA2β/GAPDH	iPLA2γ/GAPDH
	sham-operated mouse	0.887947	1.1672		TAC-operated mosue Day1	1.21198	0.978313		TAC-operated mosue Day3	1.51606	0.920258		TAC-operated mosue Day5	1.74162	0.938356
	sham-operated mouse	1.23471	1.12305		TAC-operated mosue Day1	1.34403	0.975088		TAC-operated mosue Day3	2.00808	0.875274		TAC-operated mosue Day5	1.42564	1.11914
	sham-operated mouse	1.11173	0.982126		TAC-operated mosue Day1	1.01119	1.01098		TAC-operated mosue Day3	1.71932	0.882928		TAC-operated mosue Day5	1.72004	1.19156
	sham-operated mouse	0.877085	0.919575		TAC-operated mosue Day1	0.895923	0.935458		TAC-operated mosue Day3	1.79733	0.919034		TAC-operated mosue Day5	1.03448	1.14136
	sham-operated mouse	0.88853	0.808053		TAC-operated mosue Day1	1.16996	1.03922		TAC-operated mosue Day3	1.60065	1.03616		TAC-operated mosue Day5	0.825701	0.973674
Supplementary Fig.2b
	Group	iPLA2β/GAPDH	iPLA2γ/GAPDH		Group	iPLA2β/GAPDH	iPLA2γ/GAPDH		Group	iPLA2β/GAPDH	iPLA2γ/GAPDH		Group	iPLA2β/GAPDH	iPLA2γ/GAPDH
	sham-operated Pla2g6+/+	0.818525	1.17372		sham-operated Pla2g6-/-	0.181837	1.12149		TAC-operated Pla2g6+/+	1.65182	0.735834		TAC-operated Pla2g6-/-	0.475878	0.963717
	sham-operated Pla2g6+/+	1.11527	0.764803		sham-operated Pla2g6-/-	0.196555	0.895016		TAC-operated Pla2g6+/+	1.6943	0.625654		TAC-operated Pla2g6-/-	0.31598	1.05645
	sham-operated Pla2g6+/+	1.27674	0.753429		sham-operated Pla2g6-/-	0.181827	0.81241		TAC-operated Pla2g6+/+	1.39011	0.717311		TAC-operated Pla2g6-/-	0.37316	1.22161
	sham-operated Pla2g6+/+	0.902537	1.18419		sham-operated Pla2g6-/-	0.227745	1.07238		TAC-operated Pla2g6+/+	2.13282	1.03129		TAC-operated Pla2g6-/-	0.285466	0.977891
	sham-operated Pla2g6+/+	0.886924	1.12386		sham-operated Pla2g6-/-	0.325074	1.13865		TAC-operated Pla2g6+/+	1.68538	1.07759		TAC-operated Pla2g6-/-	0.307143	1.00058

## Sheet: Supple. Fig4
Supplementary Fig.4
	Group	16:0/22:6 phosphatidylserine (cps)	18:0/18:1 phosphatidylinositol (cps)	16:0/16:0 phosphatidylglycerol (cps)	18:1/18:2 phosphatidylglycerol (cps)	18:2/18:2 phosphatidylglycerol (cps)	16:0/16:1 phosphatidylcholine (cps)	16:1/18:2 phosphatidylcholine (cps)	18:1/18:2 phosphatidylcholine (cps)	18:1/18:2 bis(monoacylglycero) phosphate (cps)		Group	16:0/22:6 phosphatidylserine (cps)	18:0/18:1 phosphatidylinositol (cps)	16:0/16:0 phosphatidylglycerol (cps)	18:1/18:2 phosphatidylglycerol (cps)	18:2/18:2 phosphatidylglycerol (cps)	16:0/16:1 phosphatidylcholine (cps)	16:1/18:2 phosphatidylcholine (cps)	18:1/18:2 phosphatidylcholine (cps)	18:1/18:2 bis(monoacylglycero) phosphate (cps)		Group	16:0/22:6 phosphatidylserine (cps)	18:0/18:1 phosphatidylinositol (cps)	16:0/16:0 phosphatidylglycerol (cps)	18:1/18:2 phosphatidylglycerol (cps)	18:2/18:2 phosphatidylglycerol (cps)	16:0/16:1 phosphatidylcholine (cps)	16:1/18:2 phosphatidylcholine (cps)	18:1/18:2 phosphatidylcholine (cps)	18:1/18:2 bis(monoacylglycero) phosphate (cps)		Group	16:0/22:6 phosphatidylserine (cps)	18:0/18:1 phosphatidylinositol (cps)	16:0/16:0 phosphatidylglycerol (cps)	18:1/18:2 phosphatidylglycerol (cps)	18:2/18:2 phosphatidylglycerol (cps)	16:0/16:1 phosphatidylcholine (cps)	16:1/18:2 phosphatidylcholine (cps)	18:1/18:2 phosphatidylcholine (cps)	18:1/18:2 bis(monoacylglycero) phosphate (cps)
	sham-operated Pla2g6+/+	284	876	469	917	364	2466	914	9807	647		sham-operated Pla2g6-/-	0	794	320	1030	508	2172	1071	12130	686		TAC-operated Pla2g6+/+	957	2672	1045	1672	509	4736	1842	19577	697		TAC-operated Pla2g6-/-	503	901	581	1325	0	3153	1192	10332	322
	sham-operated Pla2g6+/+	298	806	465	1139	388	2016	1011	9736	630		sham-operated Pla2g6-/-	392	1024	543	1196	473	3688	1377	15102	741		TAC-operated Pla2g6+/+	895	1438	1090	2050	581	4333	1355	13566	764		TAC-operated Pla2g6-/-	629	1331	770	951	0	3752	1196	12531	316
	sham-operated Pla2g6+/+	314	903	373	749	0	2179	1077	10300	450		sham-operated Pla2g6-/-	396	812	392	905	289	2180	1046	10270	517		TAC-operated Pla2g6+/+	1177	1905	1176	1864	544	7944	1734	19087	1342		TAC-operated Pla2g6-/-	366	1160	536	1190	0	3591	1661	13412	647
	sham-operated Pla2g6+/+	325	824	361	1037	0	1753	758	8756	482		sham-operated Pla2g6-/-	405	789	416	961	0	2407	1227	11473	511		TAC-operated Pla2g6+/+	685	2302	1243	2173	678	5258	2232	20232	1234		TAC-operated Pla2g6-/-	394	1124	596	1432	0	2733	1512	13461	380
																							TAC-operated Pla2g6+/+	688	2033	520	1787	733	3460	1843	11400	948		TAC-operated Pla2g6-/-	480	810	481	828	0	2119	784	9278	384

[truncated: 7 more sheets: Supple. Fig5, Supple. Fig6, Supple. Fig7, Supple. Fig8, Supple. Table1, Supple. Table2, Supple. Table3]
